# Supplementary material for: Thermal Stress Disrupts Gut Microbiota, Induces Oxidative DNA Damage, and Modulates Immune and Stress-Related Gene Expression in the Red Sea Urchin (Loxechinus albus)
Source: Biology (Basel). 2026 Jun 11;15(12):913. doi: 10.3390/biology15120913 (PMC13296329; doi:10.3390/biology15120913)
Supplement: Supplementary file 1 [file biology-15-00913-s001.zip › Supplementary Table S1.xlsx]

## Sheet: Hoja1
Group	Temperature	Time point	Tank replicates	Individuals per tank	pH	Nitrate	Ammonium
Control W1	16 ± 2 °C	7 days	2	10	8.0 ± 0.2	4.0 ppm	0.25 ppm
Heat stress W1	22 ± 2 °C	7 days	2	10	8.0 ± 0.2	4.5 ppm	0.24 ppm
Control W2	16 ± 2 °C	14 days	2	10	8.0 ± 0.2	4.2 ppm	0.22 ppm
Heat stress W2	22 ± 2 °C	14 days	2	10	8.0 ± 0.2	4.0 ppm	0.23 ppm
