# Supplementary material for: Thermal Stress Disrupts Gut Microbiota, Induces Oxidative DNA Damage, and Modulates Immune and Stress-Related Gene Expression in the Red Sea Urchin (Loxechinus albus)
Source: Biology (Basel). 2026 Jun 11;15(12):913. doi: 10.3390/biology15120913 (PMC13296329; doi:10.3390/biology15120913)
Supplement: Supplementary file 1 [file biology-15-00913-s001.zip › Supplementary Table S2.xlsx]

## Sheet: Hoja1
Gene target	Sequence 5´- 3´ (F/R)	Tm (ºC)	Amplicon (bp)	Efficiency (%)
Heat Shock Protein 70kDa 1A (hsp70)	GATGAGAGCACGGGTCGTAG	62	156	1.01
	CCTTGTCGCTGGAGTTCAGT
Caspase 3 (casp3)	AAATCCTGGGACAGTTGCGT	62	151	1
	AACCTACTGCTGGAGTTGCC
BCL2 Antagonist/Killer 1 (bak1)	GACTGTGGAGGGGACTGTTC	57	156	0.98
	GGCTGCGTGTGTCTCTGTAA
Caspase 10 (casp10)	CGGTGGCTGATGGTATCGT	62	153	1.02
	AGTGGCATACAACACTGGCA
Nuclear factor kappa-light-chain-enhancer of activated B cells (nfkb)	GAACCGCCCTTCACTAT	56	160	1.02
	TCTCCACAGAAAGTCACG
Mechanistic Target of Rapamycin (mtor)	ACTACACCCGATCTCTGG	57	151	1.02
	CATCACGCTCTCACAAGT
Forkhead Box O (foxo)	GGCACAGCATAGACTACCGT	62	134	1
	AGCGACCTGGATGTGGAAAC
Regulatory Assoiated Protein of MTOR Complex 1 (raptor)	TGAACGACAGGAGAACACC	59	152	1
	AGAGAGACACGCATCAACG
18S ribosomal RNA (rRNA 18S)	GTGGAGCGATTTGTCTGGTTAAG	62	146	1
	AAGGGCATCACAGACCTGTT
