# Supplementary material for: Thermal Stress Disrupts Gut Microbiota, Induces Oxidative DNA Damage, and Modulates Immune and Stress-Related Gene Expression in the Red Sea Urchin (Loxechinus albus)
Source: Biology (Basel). 2026 Jun 11;15(12):913. doi: 10.3390/biology15120913 (PMC13296329; doi:10.3390/biology15120913)
Supplement: Supplementary file 1 [file biology-15-00913-s001.zip › Supplementary Table S3.xlsx]

## Sheet: Hoja1
Sample	Biosamples	Input Reads	Trimmed Reads	Forward Only Trimmed Reads	Reverse Only Trimmed Reads	Dropped Reads
W1C1	SAMN58996283	151902	144179	4121	254	3348
W1C2	SAMN58996284	115262	108456	3777	250	2779
W1C3	SAMN58996285	160329	151344	5211	215	3559
W1C4	SAMN58996286	106113	101998	2778	144	1193
W1T1	SAMN58996287	130389	117985	3316	394	8694
W1T2	SAMN58996288	108897	98736	3000	257	6904
W1T3	SAMN58996289	145945	126833	4429	600	14083
W1T4	SAMN58996290	116220	104305	3875	332	7708
W2C1	SAMN58996291	120417	109153	3395	273	7596
W2C2	SAMN58996292	99661	91298	3286	222	4855
W2C3	SAMN58996293	122475	108831	4276	290	9078
W2C4	SAMN58996294	135778	122542	3688	344	9204
W2T1	SAMN58996295	166243	140017	4324	664	21238
W2T2	SAMN58996296	107192	93116	2977	346	10753
W2T3	SAMN58996297	161792	138777	4977	902	17136
W2T4	SAMN58996298	126535	113394	4296	349	8496
TOTAL		2075150	1870964	61726	5836	136624
